# Supplementary material for: A widespread family of serine/threonine protein phosphatases shares a common regulatory switch with proteasomal proteases
Source: eLife. 2017 May 20;6:e26111. doi: 10.7554/eLife.26111 (PMC5468089; doi:10.7554/eLife.26111)
Supplement: Figure 4—source data 1. — Provided is a spreadsheet with source data for Figure 4 panels B and C. Data for size-exclusion chromatography (panel B), molecular weight determined by MALLS (panel B) and phosphatase activity (panel C) are provided as separate sheets. DOI: http://dx.doi.org/10.7554/eLife.26111.016 [file elife-26111-fig4-data1.xlsx]

## Sheet: size exclusion
Source data for Bradshaw et al., 2017 Figure 4B
time (min)	no MnCl2	250 µM MnCl2	1 mM MnCl2	V697A no MnCl2	V697A 250mM MnCl2	V697A 1 mM MnCl2
18.013	0.074994	0.10943	0.078352	0.094625	0.082707	0.072707
18.03	0.074556	0.10782	0.078246	0.095577	0.083309	0.072905
18.047	0.074151	0.10635	0.078139	0.096499	0.084042	0.07312
18.063	0.073798	0.10511	0.078011	0.097298	0.084846	0.073287
18.08	0.0735	0.10408	0.077845	0.098011	0.085649	0.07343
18.097	0.073325	0.10316	0.077697	0.098657	0.08643	0.073543
18.114	0.073338	0.10231	0.077649	0.099312	0.087137	0.073724
18.131	0.073488	0.10152	0.077728	0.10001	0.08784	0.074042
18.148	0.073675	0.10088	0.077822	0.10069	0.088642	0.074427
18.164	0.073886	0.10045	0.077829	0.10126	0.089539	0.074792
18.181	0.07411	0.10023	0.077791	0.10173	0.090405	0.075151
18.198	0.074413	0.10015	0.077739	0.10207	0.091168	0.075496
18.215	0.074859	0.10011	0.077753	0.10239	0.091871	0.075897
18.232	0.075446	0.10012	0.077857	0.10274	0.092521	0.076427
18.249	0.076065	0.10022	0.077968	0.10306	0.093192	0.077065
18.265	0.076648	0.10048	0.078018	0.10328	0.093929	0.077725
18.282	0.077211	0.10093	0.078016	0.10339	0.094651	0.07836
18.299	0.077806	0.10149	0.077952	0.10334	0.095258	0.078947
18.316	0.0785	0.10209	0.077923	0.10323	0.095772	0.079575
18.333	0.0793	0.10272	0.07799	0.10313	0.0962	0.080304
18.35	0.080119	0.10337	0.078091	0.10307	0.096617	0.081147
18.366	0.080861	0.10412	0.078139	0.10293	0.097072	0.082012
18.383	0.081544	0.10505	0.078139	0.10261	0.097518	0.082803
18.4	0.082193	0.10608	0.078077	0.10218	0.097879	0.083543
18.417	0.082882	0.10712	0.078024	0.10168	0.098148	0.084245
18.434	0.083635	0.10819	0.078075	0.10117	0.098293	0.084998
18.451	0.084374	0.10923	0.078212	0.10071	0.098405	0.085838
18.468	0.085021	0.11033	0.078339	0.1002	0.098581	0.086667
18.484	0.085571	0.11154	0.07842	0.099559	0.098785	0.087402
18.501	0.086006	0.11288	0.078447	0.098807	0.098928	0.088061
18.518	0.086421	0.11424	0.078502	0.097976	0.098986	0.088627
18.535	0.086868	0.11553	0.078663	0.097153	0.098948	0.089184
18.552	0.087284	0.11677	0.078948	0.096378	0.098873	0.089794
18.569	0.087596	0.11799	0.079293	0.095601	0.098859	0.090398
18.585	0.087794	0.11927	0.079603	0.094747	0.098932	0.090904
18.602	0.087832	0.12062	0.079895	0.093809	0.098986	0.091301
18.619	0.0878	0.12194	0.080212	0.092794	0.098945	0.091589
18.636	0.087784	0.12311	0.080648	0.091796	0.098853	0.091843
18.653	0.0878	0.12419	0.081237	0.090894	0.098733	0.092121
18.67	0.087727	0.12514	0.081897	0.090043	0.098662	0.092441
18.686	0.087497	0.12605	0.082556	0.089159	0.09868	0.092711
18.703	0.087162	0.12696	0.083233	0.088246	0.098724	0.092855
18.72	0.086756	0.12778	0.083909	0.087269	0.098705	0.092893
18.737	0.086378	0.12842	0.084661	0.086307	0.09862	0.09289
18.754	0.086065	0.12886	0.085554	0.08546	0.098482	0.092942
18.771	0.085723	0.12912	0.086526	0.084746	0.098375	0.093066
18.787	0.085271	0.12926	0.087479	0.084054	0.098344	0.093165
18.804	0.084763	0.12934	0.0884	0.083297	0.098344	0.093168
18.821	0.08421	0.12932	0.089253	0.082532	0.098291	0.093108
18.838	0.083687	0.12911	0.090101	0.081794	0.098171	0.092995
18.855	0.083271	0.1287	0.091003	0.081152	0.097936	0.092935
18.872	0.082897	0.12808	0.091975	0.080643	0.097681	0.092973
18.888	0.082472	0.12731	0.092887	0.080196	0.097484	0.093026
18.905	0.082017	0.12649	0.093634	0.079718	0.097352	0.093015
18.922	0.081529	0.12565	0.094255	0.079216	0.097154	0.092955
18.939	0.08108	0.12469	0.094794	0.078706	0.096817	0.09285
18.956	0.080751	0.12352	0.095313	0.078275	0.096404	0.092773
18.973	0.080512	0.12222	0.095816	0.077977	0.095937	0.092799
18.989	0.08027	0.12082	0.096226	0.077738	0.095497	0.092893
19.006	0.079999	0.11943	0.09646	0.077479	0.095123	0.092965
19.023	0.079684	0.11808	0.096537	0.077199	0.094725	0.093015
19.04	0.079407	0.11671	0.096466	0.076875	0.094218	0.093044
19.057	0.07923	0.11526	0.096342	0.076593	0.093638	0.09317
19.074	0.079183	0.11373	0.096219	0.07643	0.093019	0.093526
19.09	0.079166	0.11216	0.096019	0.076345	0.09244	0.094252
19.107	0.079074	0.11065	0.095669	0.076242	0.091944	0.095479
19.124	0.078954	0.10927	0.095196	0.076101	0.091492	0.097523
19.141	0.078841	0.10794	0.094583	0.075903	0.091011	0.101
19.158	0.078816	0.10661	0.093921	0.075708	0.090521	0.10667
19.175	0.078907	0.10527	0.093304	0.075604	0.090032	0.11537
19.191	0.079031	0.10391	0.092695	0.075614	0.089665	0.12755
19.208	0.079105	0.10263	0.092016	0.075638	0.089552	0.1432
19.225	0.079145	0.10151	0.091258	0.075583	0.08972	0.16171
19.242	0.079158	0.10051	0.090419	0.075481	0.090258	0.18207
19.259	0.079233	0.099538	0.089602	0.07537	0.091489	0.20295
19.276	0.079418	0.098578	0.088906	0.07534	0.09399	0.22318
19.292	0.079648	0.097598	0.088404	0.075419	0.098882	0.2418
19.309	0.079847	0.096677	0.088063	0.075534	0.1077	0.25814
19.326	0.080007	0.095908	0.087921	0.075607	0.12208	0.27186
19.343	0.080108	0.095299	0.088288	0.075645	0.14318	0.28296
19.36	0.080247	0.094728	0.089728	0.075653	0.17127	0.29156
19.377	0.080498	0.09412	0.093229	0.075732	0.20542	0.29799
19.393	0.080812	0.093521	0.10007	0.075934	0.24352	0.30261
19.41	0.081113	0.092944	0.11158	0.076195	0.28291	0.30566
19.427	0.081382	0.09248	0.12873	0.076438	0.32101	0.30736
19.444	0.081585	0.092176	0.15161	0.076662	0.35571	0.30792
19.461	0.081798	0.091938	0.17905	0.076842	0.38576	0.30752
19.478	0.082116	0.091669	0.20899	0.077061	0.41061	0.30642
19.494	0.082556	0.091406	0.23911	0.077392	0.43022	0.30484
19.511	0.083002	0.091156	0.26729	0.077839	0.44502	0.3029
19.528	0.083392	0.090993	0.29216	0.078288	0.45561	0.30059
19.545	0.083763	0.091	0.31311	0.078678	0.46255	0.2979
19.562	0.084127	0.091129	0.33007	0.079034	0.46645	0.29491
19.579	0.084587	0.091304	0.34336	0.07941	0.46787	0.29169
19.595	0.085185	0.091554	0.35347	0.079877	0.46728	0.28839
19.612	0.085842	0.09192	0.36083	0.080466	0.46518	0.28505
19.629	0.08648	0.092566	0.36585	0.081102	0.46199	0.28161
19.646	0.087128	0.093709	0.36894	0.081697	0.45794	0.278
19.663	0.087798	0.095595	0.37042	0.082281	0.45314	0.27426
19.68	0.088568	0.098625	0.37069	0.082895	0.44776	0.27043
19.696	0.089522	0.10357	0.37009	0.083655	0.44187	0.26657
19.713	0.090625	0.11167	0.36882	0.084604	0.43565	0.26279
19.73	0.091798	0.12461	0.36696	0.085702	0.42928	0.25903
19.747	0.093071	0.14412	0.36456	0.086919	0.42285	0.25519
19.764	0.094465	0.1714	0.36171	0.088305	0.4163	0.25129
19.781	0.096093	0.2065	0.35854	0.089911	0.40956	0.24732
19.797	0.098073	0.2481	0.35519	0.091904	0.40273	0.24339
19.814	0.10046	0.29364	0.35175	0.094458	0.39587	0.23956
19.831	0.10327	0.34003	0.34816	0.097647	0.38907	0.23582
19.848	0.10655	0.38422	0.34438	0.10155	0.38241	0.23208
19.865	0.11045	0.42392	0.34045	0.10639	0.37583	0.2283
19.882	0.11523	0.45774	0.33639	0.1124	0.36925	0.22448
19.898	0.12121	0.48523	0.3323	0.11999	0.3627	0.2207
19.915	0.12867	0.50657	0.32827	0.12963	0.35619	0.21704
19.932	0.13792	0.52234	0.32425	0.14178	0.34984	0.21354
19.949	0.1493	0.5334	0.32017	0.15686	0.34372	0.21009
19.966	0.16333	0.54065	0.31602	0.17529	0.33777	0.2066
19.983	0.1806	0.5448	0.31182	0.19756	0.33191	0.20312
19.999	0.20171	0.54647	0.30765	0.22401	0.32614	0.19967
20.016	0.22718	0.5462	0.3036	0.25473	0.32046	0.19635
20.033	0.25739	0.54438	0.29964	0.28944	0.31494	0.19322
20.05	0.29253	0.54144	0.2957	0.32747	0.3097	0.19019
20.067	0.33262	0.53771	0.29174	0.36786	0.30471	0.18716
20.084	0.37728	0.53341	0.28775	0.40938	0.29984	0.18416
20.1	0.42578	0.52855	0.28381	0.45054	0.29506	0.1812
20.117	0.47713	0.52316	0.28001	0.49004	0.29037	0.17837
20.134	0.5298	0.51737	0.27637	0.52657	0.28584	0.17573
20.151	0.58224	0.51126	0.27279	0.55905	0.28153	0.17322
20.168	0.63286	0.505	0.26919	0.58678	0.27746	0.17077
20.185	0.68007	0.49864	0.26559	0.60942	0.27353	0.16836
20.201	0.72261	0.4921	0.26202	0.62686	0.26964	0.16598
20.218	0.75955	0.48531	0.25858	0.6393	0.2658	0.16372
20.235	0.79029	0.47833	0.2553	0.64717	0.26205	0.16165
20.252	0.81447	0.47117	0.25209	0.65085	0.25844	0.15976
20.269	0.83209	0.46395	0.24887	0.65075	0.25502	0.15795
20.286	0.84344	0.45674	0.24565	0.64734	0.2517	0.15615
20.302	0.84896	0.44947	0.24243	0.64106	0.24837	0.15438
20.319	0.84928	0.44203	0.23927	0.63243	0.24504	0.15268
20.336	0.84503	0.43446	0.23625	0.62192	0.2417	0.15115
20.353	0.83673	0.42677	0.23331	0.60991	0.23842	0.1498
20.37	0.82486	0.41905	0.23037	0.59657	0.23529	0.14852
20.387	0.81	0.41138	0.22738	0.58205	0.23221	0.14723
20.403	0.79264	0.40373	0.22435	0.56662	0.2291	0.14594
20.42	0.77331	0.39601	0.22135	0.5505	0.22595	0.14468
20.437	0.7525	0.38821	0.21843	0.53398	0.22273	0.14351
20.454	0.73048	0.38033	0.21564	0.51725	0.21952	0.14248
20.471	0.70742	0.37245	0.21283	0.50032	0.21639	0.14151
20.488	0.68358	0.36467	0.20992	0.48319	0.21337	0.14051
20.504	0.65917	0.35704	0.20696	0.46597	0.21033	0.13946
20.521	0.63449	0.34942	0.20398	0.44875	0.20718	0.13839
20.538	0.6098	0.34174	0.20109	0.43172	0.20397	0.13735
20.555	0.58527	0.33405	0.19828	0.41503	0.20074	0.1364
20.572	0.56084	0.3264	0.19549	0.39865	0.1976	0.13551
20.589	0.53659	0.31891	0.19261	0.3825	0.19455	0.13457
20.605	0.51263	0.31159	0.18968	0.36662	0.19152	0.13357
20.622	0.48915	0.30439	0.18672	0.35106	0.18842	0.13247
20.639	0.4663	0.29721	0.18381	0.33594	0.18526	0.13138
20.656	0.4442	0.29007	0.18102	0.3214	0.18208	0.13035
20.673	0.42277	0.28301	0.17827	0.30741	0.17897	0.1294
20.69	0.40192	0.27612	0.17546	0.2939	0.17598	0.12841
20.707	0.38175	0.26946	0.1726	0.2808	0.17304	0.12731
20.723	0.36237	0.26297	0.16972	0.26814	0.17005	0.12613
20.74	0.34386	0.25655	0.16688	0.25601	0.16704	0.12492
20.757	0.32631	0.25021	0.16415	0.24452	0.164	0.12375
20.774	0.30961	0.24394	0.16151	0.23368	0.16101	0.12265
20.791	0.29369	0.23785	0.15886	0.22338	0.15817	0.12155
20.808	0.27851	0.23201	0.15618	0.2135	0.15541	0.12034
20.824	0.26412	0.22636	0.15346	0.20407	0.15265	0.11907
20.841	0.25061	0.22084	0.15078	0.19512	0.14988	0.11773
20.858	0.23801	0.21539	0.14823	0.18676	0.14708	0.11643
20.875	0.22623	0.21	0.14581	0.17899	0.14432	0.11522
20.892	0.21515	0.20474	0.14342	0.1717	0.1417	0.11403
20.909	0.20472	0.19973	0.14098	0.16478	0.13922	0.11276
20.925	0.19491	0.19495	0.13853	0.15823	0.13679	0.11142
20.942	0.1858	0.1903	0.13611	0.15203	0.1343	0.11003
20.959	0.17743	0.1857	0.13381	0.14627	0.13181	0.10865
20.976	0.16971	0.18117	0.13166	0.14098	0.12935	0.10738
20.993	0.16251	0.17674	0.12956	0.13609	0.12702	0.10615
21.01	0.15577	0.1725	0.12744	0.13146	0.12483	0.1049
21.026	0.14943	0.1685	0.12532	0.12707	0.12271	0.1036
21.043	0.14353	0.16463	0.1232	0.1229	0.12058	0.10221
21.06	0.13815	0.1608	0.12118	0.119	0.11844	0.10084
21.077	0.13326	0.15703	0.1193	0.11545	0.11631	0.099576
21.094	0.1287	0.15333	0.11752	0.1122	0.11427	0.09842
21.111	0.12437	0.14976	0.11572	0.10914	0.11239	0.097267
21.127	0.12029	0.14641	0.11391	0.10619	0.1106	0.096038
21.144	0.11646	0.14321	0.11209	0.10335	0.1088	0.094777
21.161	0.11294	0.14003	0.11034	0.10067	0.107	0.09351
21.178	0.10976	0.1369	0.10873	0.09824	0.10519	0.092328
21.195	0.10681	0.13381	0.10722	0.096052	0.10344	0.091268
21.212	0.10398	0.13082	0.10572	0.093997	0.10183	0.090246
21.228	0.10128	0.12802	0.10422	0.091986	0.10034	0.089165
21.245	0.098705	0.12538	0.10266	0.090039	0.098865	0.088053
21.262	0.096311	0.12279	0.10114	0.088163	0.097372	0.086931
21.279	0.094167	0.12021	0.099755	0.086458	0.095844	0.085873
21.296	0.092201	0.11764	0.098504	0.084957	0.094368	0.08493
21.313	0.090299	0.11513	0.097276	0.083567	0.09302	0.084054
21.329	0.088458	0.11279	0.095994	0.082196	0.091804	0.083157
21.346	0.086656	0.11061	0.094701	0.08086	0.09063	0.082222
21.363	0.084969	0.10851	0.093412	0.079554	0.089407	0.081242
21.38	0.083471	0.10639	0.092211	0.078345	0.088164	0.080317
21.397	0.082131	0.10428	0.091148	0.077309	0.086937	0.079518
21.414	0.080848	0.10221	0.090134	0.076403	0.08582	0.078796
21.43	0.079565	0.10027	0.08907	0.075523	0.084839	0.078067
21.447	0.078286	0.098481	0.087984	0.074655	0.083911	0.077313
21.464	0.077077	0.096785	0.086889	0.073775	0.082954	0.076503
21.481	0.076001	0.095089	0.085855	0.072976	0.081987	0.075711
21.498	0.075087	0.093394	0.084944	0.072314	0.081008	0.075036
21.515	0.074236	0.091703	0.08411	0.071818	0.080108	0.07449
21.531	0.073346	0.090112	0.083257	0.071378	0.079349	0.073949
21.548	0.072451	0.088675	0.082363	0.070892	0.078674	0.073338
21.565	0.071579	0.087334	0.081418	0.070414	0.077987	0.072711
21.582	0.070812	0.086007	0.080526	0.069981	0.077284	0.072084
21.599	0.070178	0.08468	0.079753	0.069688	0.076561	0.071531
21.616	0.069611	0.083327	0.079062	0.069555	0.075896	0.071101
21.632	0.069021	0.082037	0.078373	0.069482	0.075367	0.070719
21.649	0.06841	0.08088	0.077646	0.06939	0.074944	0.07029
21.666	0.067781	0.079873	0.076859	0.069311	0.074542	0.069831
21.683	0.06722	0.07889	0.076088	0.069252	0.074122	0.069356
21.7	0.066787	0.077853	0.075422	0.069294	0.073661	0.068943
21.717	0.066424	0.076807	0.074872	0.069488	0.073241	0.068643
21.733	0.066053	0.075788	0.074333	0.069755	0.072945	0.068408
21.75	0.065656	0.074889	0.073727	0.070005	0.072776	0.06816
21.767	0.065199	0.074131	0.07309	0.070243	0.072643	0.067889
21.784	0.064773	0.07341	0.072441	0.070459	0.072465	0.067562
21.801	0.064453	0.072641	0.071862	0.070725	0.072269	0.067274
21.818	0.064251	0.071863	0.071402	0.071102	0.072068	0.06711
21.834	0.064045	0.071081	0.070988	0.071545	0.071956	0.067042
21.851	0.063759	0.070383	0.070521	0.071959	0.071972	0.066974
21.868	0.063436	0.069821	0.070004	0.072312	0.072017	0.066865
21.885	0.063104	0.069316	0.069462	0.072571	0.072013	0.066711
21.902	0.06286	0.068772	0.068973	0.072819	0.071982	0.066567
21.919	0.062728	0.068202	0.068585	0.07312	0.071915	0.066519
21.935	0.062603	0.067602	0.068259	0.073478	0.071876	0.066597
21.952	0.062408	0.067057	0.067909	0.073787	0.071931	0.066695
21.969	0.062176	0.066634	0.067517	0.073957	0.072034	0.066719
21.986	0.061907	0.066287	0.067061	0.07402	0.072092	0.066711

## Sheet: MALLS
Source data for Bradshaw et al., 2017 Figure 4B
	calculated MW (daltons)			calculated MW (daltons)			calculated MW (daltons)			calculated MW (daltons)			calculated MW (daltons)			calculated MW (daltons)
time (min)	wt no MnCl2		time (min)	wt 250 µM MnCl2		time (min)	wt 1 mM MnCl2		time (min)	V697A no MnCl2		time (min)	V697A 250 µM MnCl2		time (min)	V697A 1 mM MnCl2
20.213	42363		20.05	49877		19.672	67921		20.095	43571			19.646	59221		19.554	73003
20.23	42320		20.067	50216		19.689	67884		20.112	43442			19.663	59650		19.571	73117
20.246	42274		20.084	50496		19.706	67666		20.128	43331			19.68	60005		19.588	73079
20.263	42236		20.1	50726		19.722	67511		20.145	43191			19.696	60306		19.605	73133
20.28	42240		20.117	50907		19.739	67345		20.162	43081			19.713	60545		19.621	73144
20.297	42303		20.134	51056		19.756	67198		20.179	42993			19.73	60715		19.638	73157
20.314	42207		20.151	51170		19.773	67044		20.196	42916			19.747	60857		19.655	73138
20.331	42097		20.168	51250		19.79	66870		20.213	42815			19.764	60932		19.672	73093
20.347	42080		20.185	51305		19.807	66806		20.23	42757			19.781	60995		19.689	73066
20.364	42070		20.201	51327		19.823	66643		20.246	42795			19.797	61007
20.381	42060		20.218	51321		19.84	66342		20.263	42745			19.814	60966
20.398	42048		20.235	51311		19.857	66162		20.28	42648			19.831	60899
20.415	42046		20.252	51281		19.874	65977		20.297	42487			19.848	60786
20.432	42034		20.269	51223		19.891	65786		20.314	42438			19.865	60664
20.448	42023		20.286	51143		19.908	65564		20.331	42392			19.882	60511
20.465	42013		20.302	51080		19.924	65325		20.347	42338			19.898	60324
			20.319	51007		19.941	65107		20.364	42282			19.915	60130
			20.336	50919		19.958	64884		20.381	42211			19.932	59924
			20.353	50806		19.975	64647		20.398	42148			19.949	59672
			20.37	50703		19.992	64418		20.415	42102			19.966	59401
			20.387	50605		20.009	64170		20.432	42049			19.983	59148
			20.403	50511		20.025	63919		20.448	41990			19.999	58858
			20.42	50387		20.042	63646		20.465	41945			20.016	58569
			20.437	50256		20.059	63366		20.482	41751			20.033	58252
			20.454	50143		20.076	63076						20.05	57928
						20.093	62812						20.067	57600
						20.11	62560						20.084	57255
						20.126	62285						20.1	56925
						20.143	61989						20.117	56601
						20.16	61714						20.134	56252
						20.177	61430						20.151	55895
						20.194	61157						20.168	55543
						20.211	60886						20.185	55216
						20.227	60628						20.201	54886
						20.244	60356						20.218	54560
						20.261	60061						20.235	54237
						20.278	59784						20.252	53910
						20.295	59521						20.269	53593
						20.312	59268						20.286	53309
						20.328	58969						20.302	53006
						20.345	58685						20.319	52733
						20.362	58412						20.336	52447
						20.379	58163						20.353	52200
						20.396	57934						20.37	51962
						20.413	57670						20.387	51726
						20.429	57425						20.403	51523
						20.446	57190						20.42	51311
						20.463	56984						20.437	51091
													20.454	50884

## Sheet: Phosphatase activity
Source data for Bradshaw et al., 2017 Figure 4C
[MnCl2] mM	Vobs (turnovers/min)	V697A Vobs (turnovers/min)
0	0	0.0013704
0.01	0.00022564	0.010462
0.025	0.0018117	0.076084
0.05	0.024421	0.33347
0.1	0.12094	0.9103
0.2	0.55226	1.5236
0.4	1.3031	2.0082
1	3.2112	2.3029
5	4.0513	2.1465
20	4.1693	2.3779
